# Supplementary material for: Postoperative Changes in Pulmonary Function after Valve Surgery: Oxygenation Index Early after Cardiopulmonary Is a Predictor of Postoperative Course
Source: J Clin Med. 2021 Jul 23;10(15):3262. doi: 10.3390/jcm10153262 (PMC8348833; doi:10.3390/jcm10153262)
Supplement: Supplementary file 1 [file jcm-10-03262-s001.zip]

Archive with 1 entries (1 files):
- jcm-1296799-supplementary.pdf
